# Supplementary material for: Metallo-sideromycin as a dual functional complex for combating antimicrobial resistance
Source: Nat Commun. 2023 Sep 1;14:5311. doi: 10.1038/s41467-023-40828-3 (PMC10474269; doi:10.1038/s41467-023-40828-3)
Supplement: Supplementary file 4 — Source Data [file 41467_2023_40828_MOESM4_ESM.xlsx]

## Sheet: Figure 1b
Figure 1b
			CEF(μΜ)
			0	0.0625	0.125	0.25	0.5	1	2	4
	CBS (μΜ)	64	26.74	97.06	100	100	100	100	100	100
		32	37.71	50.38	99.06	97.09	100	100	100	100
		16	17.73	9.29	20.26	97.37	100	100	100	100
		8	9.29	22.51	34.33	5.07	68.11	100	100	100
		4	0	25.89	32.36	19.7	15.48	100	100	100
		2	0	21.95	28.99	25.89	24.2	9.57	100	100
		1	0	19.98	14.92	27.58	16.6	48.41	44.75	100
		0	0	16.6	22.23	24.2	22.8	51.5	67	100

## Sheet: Figure 1c
Figure 1c
			CEF(μΜ)
			0	0.0625	0.125	0.25	0.5	1	2	4
	CBS(μΜ)	64	1.78	72.79	100	100	100	100	100	100
		32	0	57.74	87.2	100	100	100	100	100
		16	1.21	54.07	71.94	85.35	99.29	96.64	100	96.26
		8	5.94	1.78	0	90.84	100	100	100	100
		4	2.16	0	0	61.77	93.85	100	100	99.99
		2	1.09	1.21	0	27.08	74.96	100	100	99.79
		1	0	5.94	9.03	27.84	54.11	87.2	99.96	99.38
		0	2.18	2.16	0	27.08	5.94	92.06	92.06	99.83

## Sheet: Figure 1d
Figure 1d
	Time	Control			CBS(16 uM)			Cef(0.5 uM)			Bi+Cef(16 uM+ 0.5 uM）
	0	6	6	6	6	6	6	6	6	6	6	6	6
	1	7	7	7	6	7	7	6	5	6	5	6	6
	2	7	8	8	7	6	8	6	6	6	5	5	5
	4	8	8	8	7	8	8	7	7	7	4	4	3
	6	8	9	9	7	8	9	7	7	7	3	3	3
	18	10	10	10	9	9	9	7	6	8	3	3	3

## Sheet: Figure 1e
Figure 1e
	Replicates	CTRL	CEF0.25	CBS8	CBS8+CEF0.25	CBS16	CBS16+CEF0.25	CBS32	CBS32+CEF0.25
	1	5	4	3.5	1	4	-3	4	-3
	2	4	3.5	4	2	4	-2.5	4	-4
	3	4	4	4	2	4	-3	3.5	-4

## Sheet: Figure 1f
Figure 1f
	PAO1
	FIC of CBS	FIC of CEF
	1	0
	0.25	0.015625
	0.125	0.03125
	0.0625	0.0625
	0.015625	0.25
	0.0078125	0.5
	0	1
	PA14
	FIC of CBS	FIC of CEF
	1	0
	0.125	0.015625
	0.0625	0.0625
	0.03125	0.25
	0.0078125	0.5
	0	1
	PA27853
	FIC of CBS	FIC of CEF
	1	0
	0.25	0.03125
	0.125	0.125
	0.0625	0.25
	0.03125	0.5
	0	1
	DASH
	0.5	0
	0	0.5

## Sheet: Figure 2a
Figure 2a
	OD	CTRL	CEF0.5	Bi32	CEF0.5Bi32		Blank	Positive control
		0.3607	0.49	0.3511	0.0513		0.03	0.4633
		0.3305	0.2857	0.2233	0.0475
		0.4633	0.2643	0.2801	0.0479
		0.5291	0.3522	0.1889	0.0634
	Relative viability	CTRL	CEF0.5	Bi32	CEF0.5Bi32
		0.763213	1.06162	1.04106	0.191576
		0.793515	0.590122	0.746111	0.0403877
		1	0.540734	0.777198	0.141311
		1.15186	0.743596	1.09351	0.0770829

## Sheet: Figure 2b
Figure 2b
	CTRL	CEF	Bi	CEF+Bi
	15300000	13100000	19820000	10900
	13900000	13600000	18920000	40000
	20000000	10730000	15540000	14100
	23000000	13400000	19870000	7700

## Sheet: Figure 2d
Figure 2d
	Day	cefiderocol+Bi	cefiderocol
	0	1	1
	1	1	1
	2	1	1
	3	1	1
	4	2	2
	5	2	2
	6	2	2
	7	2	4
	8	4	8
	9	4	8
	10	4	16
	11	4	32
	12	4	32
	13	4	32
	14	8	64
	15	8	64
	16	8	64

## Sheet: Figure 2e
Figure 2e
	PAO1-R1
	FIC of CBS	FIC of CEF
	1	0
	0.03125	0.125
	0.015	0.125
	0	1
	PAO1-R2
	FIC of CBS	FIC of CEF
	1	0
	0.0625	0.0625
	0.00725	0.125
	0	1
	PAO1-R3
	FIC of CBS	FIC of CEF
	1	0
	0.03125	0.25
	0.00725	0.5
	0	1
	Clinical-R1
	FIC of CBS	FIC of CEF
	1	0
	0.25	0.125
	0.0625	0.25
	0.015	0.5
	0	1
	Clinical-R2
	FIC of CBS	FIC of CEF
	1	0
	0.25	0.0625
	0.125	0.25
	0.015	0.5
	0	1

## Sheet: Figure 2f
Figure 2f
			CEF(μΜ)
			0	0.5	1	2	4	8	16	32
	CBS(μΜ)	64	67.0859	98.4764	100	100	100	100	100	100
		32	51.7602	95.4834	99.5402	100	100	100	100	99.7926
		16	30.8993	78.481	98.3502	99.6845	100	100	100	99.9189
		8	40.9781	25.2197	70.151	96.8718	99.6845	100	100	100
		4	0	28.339	14.9606	30.4485	78.8596	99.3239	100	100
		2	16.8357	18.8731	20.8925	10.3989	63.5339	99.4321	100	99.9369
		1	24.5166	29.8896	24.174	37.2459	20.7482	89.5335	100	100
		0	38.7063	27.4916	32.2515	15.4654	32.2335	26.3196	98.8731	100

[truncated: 21 more sheets: Figure 2g, Figure 3a, Figure 3b, Figure 3c, Figure 3d, Figure 3e, Figure 3f, Figure 4a, Figure 4b, Table 1, Supplementary Fig 1, Supplementary Fig 2, Supplementary Fig 3, Supplementary Fig 4, Supplementary Fig 5, Supplementary Fig 6, Supplementary Fig 7, Supplementary Fig 8, Supplementary Fig 12, Supplementary Table 1 …]
